# Supplementary material for: A Deeper Insight in Metal Binding to the hCtr1 N-terminus Fragment: Affinity, Speciation and Binding Mode of Binuclear Cu2+ and Mononuclear Ag+ Complex Species
Source: Int J Mol Sci. 2022 Mar 8;23(6):2929. doi: 10.3390/ijms23062929 (PMC8953729; doi:10.3390/ijms23062929)
Supplement: Supplementary file 1 [file ijms-23-02929-s001.zip]

Archive with 1 entries (1 files):
- A deeper insight in metal binding -supplementary.pdf
